# Supplementary material for: Alzheimer’s disease-linked ACE variants increase ACE1 catalytic activity and production of angiotensin II
Source: J Biol Chem. 2026 Jan 20;302(3):111171. doi: 10.1016/j.jbc.2026.111171 (PMC12914408; doi:10.1016/j.jbc.2026.111171)
Supplement: Table S1 [file mmc2.xlsx]

## Sheet: Figure 1C
Figure 1C (lower panel)
Vector	Wild-type	T916M	N1036K	R1279Q	Thapsigargin
1.2253	1.13451	1.40435	1.21375	1.62195	3.78001
1.04799	0.987285	0.986269	1.08654	1.25915	3.90913
1.06514	0.878208	1.06183	1.06722	1.42029	4.66441
ANOVA summary						Multiple comparisons
F	77.33					Number of families	1
P value	<0.0001					Number of comparisons per family	15
P value summary	****					Alpha	0.05
Significant diff. among means (P < 0.05)?	Yes					Tukey's multiple comparisons test	Mean diff.	95.00% CI of diff.	Below threshold?	Summary	Adjusted P Value
R squared	0.9699					Vector vs. Wild-type	0.1128	-0.5432 to 0.7689	No	ns	0.9907	A-B
						Vector vs. T916M	-0.03801	-0.6941 to 0.6180	No	ns	>0.9999	A-C
Brown-Forsythe test						Vector vs. N1036K	-0.009694	-0.6657 to 0.6464	No	ns	>0.9999	A-D
F (DFn, DFd)	0.6515 (5, 12)					Vector vs. R1279Q	-0.321	-0.9770 to 0.3351	No	ns	0.5885	A-E
P value	0.6662					Vector vs. Thapsigargin	-3.005	-3.661 to -2.349	Yes	****	<0.0001	A-F
P value summary	ns					Wild-type vs. T916M	-0.1508	-0.8069 to 0.5052	No	ns	0.9673	B-C
Are SDs significantly different (P < 0.05)?	No					Wild-type vs. N1036K	-0.1225	-0.7786 to 0.5336	No	ns	0.9866	B-D
						Wild-type vs. R1279Q	-0.4338	-1.090 to 0.2223	No	ns	0.2962	B-E
Bartlett's test						Wild-type vs. Thapsigargin	-3.118	-3.774 to -2.462	Yes	****	<0.0001	B-F
Bartlett's statistic (corrected)						T916M vs. N1036K	0.02831	-0.6277 to 0.6844	No	ns	>0.9999	C-D
P value						T916M vs. R1279Q	-0.283	-0.9390 to 0.3731	No	ns	0.6997	C-E
P value summary						T916M vs. Thapsigargin	-2.967	-3.623 to -2.311	Yes	****	<0.0001	C-F
Are SDs significantly different (P < 0.05)?						N1036K vs. R1279Q	-0.3113	-0.9673 to 0.3448	No	ns	0.617	D-E
						N1036K vs. Thapsigargin	-2.995	-3.651 to -2.339	Yes	****	<0.0001	D-F
ANOVA table	SS	DF	MS	F (DFn, DFd)	P value	R1279Q vs. Thapsigargin	-2.684	-3.340 to -2.028	Yes	****	<0.0001	E-F
Treatment (between columns)	22.13	5	4.425	F (5, 12) = 77.33	P<0.0001
Residual (within columns)	0.6867	12	0.05722			Test details	Mean 1	Mean 2	Mean diff.	SE of diff.	n1	n2	q	DF
Total	22.81	17				Vector vs. Wild-type	1.113	1	0.1128	0.1953	3	3	0.8168	12
						Vector vs. T916M	1.113	1.151	-0.03801	0.1953	3	3	0.2752	12
Data summary						Vector vs. N1036K	1.113	1.123	-0.009694	0.1953	3	3	0.07019	12
Number of treatments (columns)	6					Vector vs. R1279Q	1.113	1.434	-0.321	0.1953	3	3	2.324	12
Number of values (total)	18					Vector vs. Thapsigargin	1.113	4.118	-3.005	0.1953	3	3	21.76	12
						Wild-type vs. T916M	1	1.151	-0.1508	0.1953	3	3	1.092	12
						Wild-type vs. N1036K	1	1.123	-0.1225	0.1953	3	3	0.887	12
						Wild-type vs. R1279Q	1	1.434	-0.4338	0.1953	3	3	3.141	12
						Wild-type vs. Thapsigargin	1	4.118	-3.118	0.1953	3	3	22.58	12
						T916M vs. N1036K	1.151	1.123	0.02831	0.1953	3	3	0.205	12
						T916M vs. R1279Q	1.151	1.434	-0.283	0.1953	3	3	2.049	12
						T916M vs. Thapsigargin	1.151	4.118	-2.967	0.1953	3	3	21.48	12
						N1036K vs. R1279Q	1.123	1.434	-0.3113	0.1953	3	3	2.254	12
						N1036K vs. Thapsigargin	1.123	4.118	-2.995	0.1953	3	3	21.69	12
						R1279Q vs. Thapsigargin	1.434	4.118	-2.684	0.1953	3	3	19.43	12
						Compact letter display
						Thapsigargin	A
						R1279Q	B
						T916M	B
						N1036K	B
						Vector	B
						Wild-type	B

## Sheet: Figure 1E
Figure 1E
Vector	Wild-type	T916M	N1036K	R1279Q
0.462814	0.537091	0.565194	1.36562	1.09899
1.97913	1.26164	1.22861	2.57115	1.50081
0.485317	0.684187	1.81264	0.851837	0.31863
0.437463	0.959291	0.949367	0.86645	1.36318
ANOVA summary						Multiple comparisons
F	0.581					Number of families	1
P value	0.6811					Number of comparisons per family	10
P value summary	ns					Alpha	0.05
Significant diff. among means (P < 0.05)?	No
R squared	0.1341					Holm-Šídák's multiple comparisons test	Mean diff.	Below threshold?	Summary	Adjusted P Value
						Vector vs. Wild-type	-0.01937	No	ns	0.9925	A-B
Brown-Forsythe test						Vector vs. T916M	-0.2978	No	ns	0.9925	A-C
F (DFn, DFd)	0.2056 (4, 15)					Vector vs. N1036K	-0.5726	No	ns	0.9017	A-D
P value	0.9313					Vector vs. R1279Q	-0.2292	No	ns	0.9925	A-E
P value summary	ns					Wild-type vs. T916M	-0.2784	No	ns	0.9925	B-C
Are SDs significantly different (P < 0.05)?	No					Wild-type vs. N1036K	-0.5532	No	ns	0.9017	B-D
						Wild-type vs. R1279Q	-0.2098	No	ns	0.9925	B-E
Bartlett's test						T916M vs. N1036K	-0.2748	No	ns	0.9925	C-D
Bartlett's statistic (corrected)	2.51					T916M vs. R1279Q	0.06855	No	ns	0.9925	C-E
P value	0.6428					N1036K vs. R1279Q	0.3434	No	ns	0.9905	D-E
P value summary	ns
Are SDs significantly different (P < 0.05)?	No					Test details	Mean 1	Mean 2	Mean diff.	SE of diff.	n1	n2	t	DF
						Vector vs. Wild-type	0.8412	0.8606	-0.01937	0.4342	4	4	0.04461	15
ANOVA table	SS	DF	MS	F (DFn, DFd)	P value	Vector vs. T916M	0.8412	1.139	-0.2978	0.4342	4	4	0.6858	15
Treatment (between columns)	0.8761	4	0.219	F (4, 15) = 0.5810	P=0.6811	Vector vs. N1036K	0.8412	1.414	-0.5726	0.4342	4	4	1.319	15
Residual (within columns)	5.655	15	0.377			Vector vs. R1279Q	0.8412	1.07	-0.2292	0.4342	4	4	0.5279	15
Total	6.531	19				Wild-type vs. T916M	0.8606	1.139	-0.2784	0.4342	4	4	0.6412	15
						Wild-type vs. N1036K	0.8606	1.414	-0.5532	0.4342	4	4	1.274	15
Data summary						Wild-type vs. R1279Q	0.8606	1.07	-0.2098	0.4342	4	4	0.4833	15
Number of treatments (columns)	5					T916M vs. N1036K	1.139	1.414	-0.2748	0.4342	4	4	0.633	15
Number of values (total)	20					T916M vs. R1279Q	1.139	1.07	0.06855	0.4342	4	4	0.1579	15
						N1036K vs. R1279Q	1.414	1.07	0.3434	0.4342	4	4	0.7908	15
						Compact letter display
						N1036K	A
						T916M	A
						R1279Q	A
						Wild-type	A
						Vector	A

## Sheet: Figure 2A
Figure 2A
Vector	Wild-type	T916M	N1036K	R1279Q
0.009919	1.04074	0.395425	0.447953	1.85962
0.020039	0.948181	0.455594	0.431304	2.01634
0.010526	1.01108	0.40838	0.41086	1.72977
0.005031	1.05056	0.322449	0.797724
0.001559	1.02669	0.326136	0.672696
0.00319	0.922752	0.305227	0.733669
0.002406	1.03268	0.574054	0.296736	1.34162
0.000712	0.919829	0.504547	0.304057	1.55983
0.015216	1.04749	0.531862	0.31585	1.3142
ANOVA summary						Brown-Forsythe ANOVA test			Multiple Comparisons
F	131					F* (DFn, DFd)	105.1 (4.000, 11.04)		Number of families	1
P value	<0.0001					P value	<0.0001		Number of comparisons per family	4
P value summary	****					P value summary	****		Alpha	0.05
Significant diff. among means (P < 0.05)?	Yes					Significant diff. among means (P < 0.05)?	Yes
R squared	0.934								Dunnett's T3 multiple comparisons test	Mean diff.	95.00% CI of diff.	Below threshold?	Summary	Adjusted P Value	B-?
						Welch's ANOVA test			Wild-type vs. Vector	0.9924	0.9355 to 1.049	Yes	****	<0.0001	A	Vector
Brown-Forsythe test						W (DFn, DFd)	738.5 (4.000, 14.04)		Wild-type vs. T916M	0.5751	0.4673 to 0.6830	Yes	****	<0.0001	C	T916M
F (DFn, DFd)	8.691 (4, 37)					P value	<0.0001		Wild-type vs. N1036K	0.5099	0.3054 to 0.7145	Yes	***	0.0001	D	N1036K
P value	<0.0001					P value summary	****		Wild-type vs. R1279Q	-0.6369	-1.060 to -0.2142	Yes	**	0.0096	E	R1279Q
P value summary	****					Significant diff. among means (P < 0.05)?	Yes
Are SDs significantly different (P < 0.05)?	Yes								Test details	Mean 1	Mean 2	Mean diff.	SE of diff.	n1	n2	t	DF
						Data summary			Wild-type vs. Vector	1	0.007622	0.9924	0.01819	9	9	54.56	8.248
Bartlett's test						Number of treatments (columns)	5		Wild-type vs. T916M	1	0.4249	0.5751	0.03729	9	9	15.42	12.47
Bartlett's statistic (corrected)	57.66					Number of values (total)	42		Wild-type vs. N1036K	1	0.4901	0.5099	0.06715	9	9	7.594	9.238
P value	<0.0001								Wild-type vs. R1279Q	1	1.637	-0.6369	0.1168	9	6	5.453	5.246
P value summary	****
Are SDs significantly different (P < 0.05)?	Yes
ANOVA table	SS	DF	MS	F (DFn, DFd)	P value
Treatment (between columns)	11.35	4	2.836	F (4, 37) = 131.0	P<0.0001
Residual (within columns)	0.8012	37	0.02165
Total	12.15	41
Data summary
Number of treatments (columns)	5
Number of values (total)	42

## Sheet: Figure 2B
Figure 2B
Vector	Wild-type	T916M	N1036K	R1279Q
0.276333	0.978933	0.601076	0.955401	1.22098
0.309278	1.04953	0.598386	0.944644	1.43142
0.30121	0.971537	0.64545	0.900941	1.18669
ANOVA summary						Multiple Comparisons
F	101.3					Number of families	1
P value	<0.0001					Number of comparisons per family	4
P value summary	****					Alpha	0.05
Significant diff. among means (P < 0.05)?	Yes
R squared	0.9759					Dunnett's multiple comparisons test	Mean diff.	95.00% CI of diff.	Below threshold?	Summary	Adjusted P Value	B-?
						Wild-type vs. Vector	0.7044	0.5506 to 0.8582	Yes	****	<0.0001	A	Vector
Brown-Forsythe test						Wild-type vs. T916M	0.385	0.2312 to 0.5388	Yes	****	<0.0001	C	T916M
F (DFn, DFd)	0.8154 (4, 10)					Wild-type vs. N1036K	0.06634	-0.08748 to 0.2202	No	ns	0.5619	D	N1036K
P value	0.5436					Wild-type vs. R1279Q	-0.2797	-0.4335 to -0.1259	Yes	**	0.0013	E	R1279Q
P value summary	ns
Are SDs significantly different (P < 0.05)?	No					Test details	Mean 1	Mean 2	Mean diff.	SE of diff.	n1	n2	q	DF
						Wild-type vs. Vector	1	0.2956	0.7044	0.05321	3	3	13.24	10
Bartlett's test						Wild-type vs. T916M	1	0.615	0.385	0.05321	3	3	7.235	10
Bartlett's statistic (corrected)						Wild-type vs. N1036K	1	0.9337	0.06634	0.05321	3	3	1.247	10
P value						Wild-type vs. R1279Q	1	1.28	-0.2797	0.05321	3	3	5.256	10
P value summary
Are SDs significantly different (P < 0.05)?
ANOVA table	SS	DF	MS	F (DFn, DFd)	P value
Treatment (between columns)	1.721	4	0.4302	F (4, 10) = 101.3	P<0.0001
Residual (within columns)	0.04248	10	0.004248
Total	1.763	14
Data summary
Number of treatments (columns)	5
Number of values (total)	15

## Sheet: Figure 2C
Figure 2C
Wild-type	T916M	N1036K	R1279Q
1.07326	1.69552	1.26202	0.909174
1.01643	1.51371	1.26503	0.909805
0.910306	1.44223	1.26913	0.992618
1.00694	1.64522	1.39085
1.01037	1.41378	1.49574
0.982693	1.56877	1.48433
0.989342	1.3812	0.858128	0.783892
1.04491	1.70865	0.847167	0.662997
0.96575	1.64014	0.899011	0.795889
ANOVA summary						Brown-Forsythe ANOVA test			Multiple Comparisons
F	28.68					F* (DFn, DFd)	30.41 (3.000, 15.53)		Dunnett's T3 multiple comparisons test	Mean diff.	95.00% CI of diff.	Below threshold?	Summary	Adjusted P Value	A-?
P value	<0.0001					P value	<0.0001		Wild-type vs. T916M	-0.5566	-0.6817 to -0.4314	Yes	****	<0.0001	B	T916M
P value summary	****					P value summary	****		Wild-type vs. N1036K	-0.1968	-0.4528 to 0.05919	No	ns	0.1427	C	N1036K
Significant diff. among means (P < 0.05)?	Yes					Significant diff. among means (P < 0.05)?	Yes		Wild-type vs. R1279Q	0.1576	-0.003726 to 0.3189	No	ns	0.0548	D	R1279Q
R squared	0.7479
						Welch's ANOVA test			Test details	Mean 1	Mean 2	Mean diff.	SE of diff.	n1	n2	t	DF
Brown-Forsythe test						W (DFn, DFd)	54.73 (3.000, 12.75)		Wild-type vs. T916M	1	1.557	-0.5566	0.04424	9	9	12.58	10.22
F (DFn, DFd)	4.068 (3, 29)					P value	<0.0001		Wild-type vs. N1036K	1	1.197	-0.1968	0.08873	9	9	2.218	8.507
P value	0.0158					P value summary	****		Wild-type vs. R1279Q	1	0.8424	0.1576	0.05053	9	6	3.119	6.061
P value summary	*					Significant diff. among means (P < 0.05)?	Yes
Are SDs significantly different (P < 0.05)?	Yes
						Data summary
Bartlett's test						Number of treatments (columns)	4
Bartlett's statistic (corrected)	18.48					Number of values (total)	33
P value	0.0003
P value summary	***
Are SDs significantly different (P < 0.05)?	Yes
ANOVA table	SS	DF	MS	F (DFn, DFd)	P value
Treatment (between columns)	2.254	3	0.7513	F (3, 29) = 28.68	P<0.0001
Residual (within columns)	0.7597	29	0.0262
Total	3.014	32
Data summary
Number of treatments (columns)	4
Number of values (total)	33

## Sheet: Figure 3B
Figure 3B
Time (min)	Vector									Wild-type									T916M									N1036K									R1279Q
0	0	0	0	0	0	0	0	0	0	0	0	0	0	0	0	0	0	0	0	0	0	0	0	0	0	0	0	0	0	0	0	0	0	0	0	0	0	0	0	0	0	0
30	191.767	234.871	277.974	240.786	218.464	240.786	139.816	139.816	213.346	1312.46	1226.25	1312.46	1401.5	1267.57	1267.57	1279.52	1389.82	1500.11	665.905	1053.84	622.802	620.25	597.929	553.286	801.581	875.11	838.346	838.319	795.216	752.112	1312.21	1133.64	1200.61	580.993	507.463	544.228	2174.53	2217.63	2260.73	1536.88	1573.64	1683.93
60	148.664	148.664	191.767	240.786	240.786	240.786	176.581	176.581	176.581	2346.94	2217.63	2346.94	2450.61	2249.71	2227.39	2676.58	2823.64	3007.46	1010.73	1355.56	1010.73	932.75	888.107	910.429	1573.64	1683.93	1610.4	1355.56	1312.46	1269.35	2316.68	2004.18	2138.11	985.404	948.64	948.64	4114.18	4200.39	4286.6	3448.64	3411.88	3448.64
90	148.664	148.664	191.767	263.107	240.786	240.786	158.199	158.199	121.434	3467.63	3209.01	3467.63	3477.39	3164.89	3142.57	3834.67	4239.08	4422.9	1484.87	1829.7	1441.77	1289.89	1200.61	1222.93	2290.55	2511.14	2400.85	1959.01	1872.8	1829.7	3298.82	2830.07	3053.29	1481.73	1444.96	1481.73	6010.73	6140.04	6226.25	4937.61	4900.85	4937.61
120	191.767	148.664	234.871	263.107	240.786	240.786	139.816	213.346	176.581	4415.9	4157.28	4459.01	4392.57	4035.43	3990.79	5103.05	5617.76	5875.11	1915.9	2217.63	1872.8	1557.75	1490.79	1513.11	3080.99	3411.88	3154.52	2519.35	2476.25	2433.15	4191.68	3633.64	3901.5	1941.29	1904.52	2014.82	7648.66	7907.28	7993.49	6610.4	6536.88	6573.64
150	191.767	191.767	234.871	263.107	285.429	263.107	194.963	158.199	194.963	5364.18	5019.35	5407.28	5285.43	4861.32	4816.68	6114.08	6555.26	6886.14	2346.94	2648.66	2260.73	1870.25	1780.96	1825.61	3761.14	4018.49	3834.67	3122.8	3079.7	2950.39	5017.57	4347.93	4682.75	2437.61	2290.55	2327.32	9157.28	9415.91	9588.32	7842.02	7731.73	7621.43
180	234.871	191.767	277.974	285.429	285.429	285.429	158.199	158.199	231.728	6226.25	5881.42	6312.46	6133.64	5597.93	5620.25	7143.49	7658.2	8025.85	2777.97	3079.7	2691.77	2160.43	2048.82	2115.79	4349.38	4717.02	4533.2	3640.04	3596.94	3467.63	5821.14	5062.21	5464	2842.02	2731.73	2768.49	10579.7	10838.3	11010.7	9055.26	8981.73	8908.2
Two-way RM ANOVA Matching: Stacked								Multiple Comparisons
Assume sphericity?	No							Within each row, compare columns (simple effects within rows)
Alpha	0.05
								Number of families	7
Source of Variation	% of total variation	P value	P value summary	Significant?	Geisser-Greenhouse's epsilon			Number of comparisons per family	4
Timepoint x Sample Number	17.59	<0.0001	****	Yes	0.1735			Alpha	0.05
Timepoint	39.68	<0.0001	****	Yes	0.1735
Sample Number	42.79	<0.0001	****	Yes				Dunnett's multiple comparisons test	Mean diff.	95.00% CI of diff.	Below threshold?	Summary	Adjusted P Value
Sample	3.6	<0.0001	****	Yes
								Row 1
ANOVA table	SS	DF	MS	F (DFn, DFd)	P value			Wild-type vs. Vector	0
Timepoint x Sample Number	314621446	24	13109227	F (4.165, 38.52) = 109.5	P<0.0001			Wild-type vs. T916M	0
Timepoint	709794465	6	118299078	F (1.041, 38.52) = 988.3	P<0.0001			Wild-type vs. N1036K	0
Sample Number	765447165	4	191361791	F (4, 37) = 109.9	P<0.0001			Wild-type vs. R1279Q	0
Sample	64405358	37	1740685	F (37, 222) = 14.54	P<0.0001
Residual	26573199	222	119699					Row 2
								Wild-type vs. Vector	1118	1026 to 1209	Yes	****	<0.0001
Data summary								Wild-type vs. T916M	592	417.1 to 766.9	Yes	****	<0.0001
Number of columns (Sample Number)	5							Wild-type vs. N1036K	476.9	172.6 to 781.2	Yes	**	0.0039
Number of rows (Timepoint)	7							Wild-type vs. R1279Q	-579.3	-1065 to -93.84	Yes	*	0.0249
Number of subjects (Sample)	42
Number of missing values	0							Row 3
								Wild-type vs. Vector	2290	1999 to 2580	Yes	****	<0.0001
								Wild-type vs. T916M	1263	864.7 to 1662	Yes	****	<0.0001
								Wild-type vs. N1036K	1008	437.8 to 1577	Yes	**	0.0011
								Wild-type vs. R1279Q	-1335	-1932 to -738.7	Yes	***	0.0005
								Row 4
								Wild-type vs. Vector	3417	2945 to 3889	Yes	****	<0.0001
								Wild-type vs. T916M	1861	1220 to 2503	Yes	****	<0.0001
								Wild-type vs. N1036K	1464	668.7 to 2259	Yes	***	0.0006
								Wild-type vs. R1279Q	-1923	-2860 to -985.3	Yes	***	0.0008
								Row 5
								Wild-type vs. Vector	4466	3765 to 5168	Yes	****	<0.0001
								Wild-type vs. T916M	2426	1488 to 3363	Yes	****	<0.0001
								Wild-type vs. N1036K	1892	865.2 to 2919	Yes	***	0.0005
								Wild-type vs. R1279Q	-2540	-3602 to -1478	Yes	***	0.0001
								Row 6
								Wild-type vs. Vector	5370	4610 to 6130	Yes	****	<0.0001
								Wild-type vs. T916M	2885	1805 to 3965	Yes	****	<0.0001
								Wild-type vs. N1036K	2228	1045 to 3411	Yes	***	0.0005
								Wild-type vs. R1279Q	-2969	-4297 to -1642	Yes	***	0.0003
								Row 7
								Wild-type vs. Vector	6277	5379 to 7174	Yes	****	<0.0001
								Wild-type vs. T916M	3347	2073 to 4622	Yes	****	<0.0001
								Wild-type vs. N1036K	2578	1212 to 3945	Yes	***	0.0004
								Wild-type vs. R1279Q	-3385	-4862 to -1907	Yes	***	0.0002
								Test details	Mean 1	Mean 2	Mean diff.	SE of diff.	N1	N2	q	DF
								Row 1
								Wild-type vs. Vector	0	0	0	0	9	9
								Wild-type vs. T916M	0	0	0	0	9	9
								Wild-type vs. N1036K	0	0	0	0	9	9
								Wild-type vs. R1279Q	0	0	0	0	9	6
								Row 2
								Wild-type vs. Vector	1329	210.8	1118	32.64	9	9	34.24	12.32
								Wild-type vs. T916M	1329	736.6	592	62.14	9	9	9.527	12.04
								Wild-type vs. N1036K	1329	851.6	476.9	103.6	9	9	4.605	9.322
								Wild-type vs. R1279Q	1329	1908	-579.3	143.3	9	6	4.043	5.421
								Row 3
								Wild-type vs. Vector	2483	193.5	2290	96.35	9	9	23.76	8.282
								Wild-type vs. T916M	2483	1220	1263	146.4	9	9	8.627	15.65
								Wild-type vs. N1036K	2483	1475	1008	202.8	9	9	4.968	12.22
								Wild-type vs. R1279Q	2483	3818	-1335	197.1	9	6	6.777	8.067
								Row 4
								Wild-type vs. Vector	3603	185.7	3417	156.5	9	9	21.84	8.188
								Wild-type vs. T916M	3603	1741	1861	235.7	9	9	7.898	15.74
								Wild-type vs. N1036K	3603	2139	1464	287.4	9	9	5.094	13.66
								Wild-type vs. R1279Q	3603	5526	-1923	311.5	9	6	6.172	8.3
								Row 5
								Wild-type vs. Vector	4672	205.5	4466	231.7	9	9	19.27	8.064
								Wild-type vs. T916M	4672	2246	2426	344.9	9	9	7.034	15.84
								Wild-type vs. N1036K	4672	2780	1892	375.8	9	9	5.036	15.11
								Wild-type vs. R1279Q	4672	7212	-2540	370.3	9	6	6.858	10.7
								Row 6
								Wild-type vs. Vector	5590	219.8	5370	250.9	9	9	21.4	8.053
								Wild-type vs. T916M	5590	2705	2885	395.9	9	9	7.286	15.39
								Wild-type vs. N1036K	5590	3362	2228	430.7	9	9	5.174	14.49
								Wild-type vs. R1279Q	5590	8559	-2969	451.4	9	6	6.579	9.291
								Row 7
								Wild-type vs. Vector	6511	234.3	6277	296.3	9	9	21.18	8.059
								Wild-type vs. T916M	6511	3164	3347	467.2	9	9	7.164	15.39
								Wild-type vs. N1036K	6511	3933	2578	498.4	9	9	5.173	14.71
								Wild-type vs. R1279Q	6511	9896	-3385	507.9	9	6	6.663	9.828

## Sheet: Figure 3C
Figure 3C
Vector	Wild-type	T916M	N1036K	R1279Q
0.0472996	0.95645	0.42105	0.5549	1.6432
0.0462693	0.896732	0.508567	0.541515	1.68645
0.0606843	0.962627	0.408695	0.524011	1.71322
0.0675335	0.959034	0.351193	0.90998
0.0654012	0.877989	0.333597	0.787345
0.0654012	0.872124	0.338397	0.845998
0.0424457	1.07872	0.653675	0.422707	1.38082
0.0442022	1.1683	0.709879	0.404265	1.36853
0.0477152	1.22802	0.673874	0.415681	1.37204
ANOVA summary						Brown-Forsythe ANOVA test			Multiple Comparisons
F	109.5					F* (DFn, DFd)	105.8 (4.000, 24.95)		Number of families	1
P value	<0.0001					P value	<0.0001		Number of comparisons per family	4
P value summary	****					P value summary	****		Alpha	0.05
Significant diff. among means (P < 0.05)?	Yes					Significant diff. among means (P < 0.05)?	Yes
R squared	0.9221								Dunnett's T3 multiple comparisons test	Mean diff.	95.00% CI of diff.	Below threshold?	Summary	Adjusted P Value	B-?
						Welch's ANOVA test			Wild-type vs. Vector	0.9459	0.8108 to 1.081	Yes	****	<0.0001	A	Vector
Brown-Forsythe test						W (DFn, DFd)	232.6 (4.000, 14.02)		Wild-type vs. T916M	0.5112	0.3254 to 0.6970	Yes	****	<0.0001	C	T916M
F (DFn, DFd)	3.557 (4, 37)					P value	<0.0001		Wild-type vs. N1036K	0.3993	0.1781 to 0.6205	Yes	***	0.0006	D	N1036K
P value	0.0149					P value summary	****		Wild-type vs. R1279Q	-0.5274	-0.7759 to -0.2789	Yes	***	0.0004	E	R1279Q
P value summary	*					Significant diff. among means (P < 0.05)?	Yes
Are SDs significantly different (P < 0.05)?	Yes								Test details	Mean 1	Mean 2	Mean diff.	SE of diff.	n1	n2	t	DF
						Data summary			Wild-type vs. Vector	1	0.05411	0.9459	0.04318	9	9	21.91	8.103
Bartlett's test						Number of treatments (columns)	5		Wild-type vs. T916M	1	0.4888	0.5112	0.06674	9	9	7.66	15.56
Bartlett's statistic (corrected)	34.6					Number of values (total)	42		Wild-type vs. N1036K	1	0.6007	0.3993	0.07818	9	9	5.108	13.85
P value	<0.0001								Wild-type vs. R1279Q	1	1.527	-0.5274	0.08158	9	6	6.464	8.784
P value summary	****
Are SDs significantly different (P < 0.05)?	Yes
ANOVA table	SS	DF	MS	F (DFn, DFd)	P value
Treatment (between columns)	9.141	4	2.285	F (4, 37) = 109.5	P<0.0001
Residual (within columns)	0.7723	37	0.02087
Total	9.913	41
Data summary
Number of treatments (columns)	5
Number of values (total)	42

## Sheet: Figure 3D
Figure 3D
Wild-type	T916M	N1036K	R1279Q
0.978774	1.13404	1.3193	0.941082
1.00724	1.18886	1.33717	0.890777
1.01399	1.06585	1.35834	1.05484
1.00938	1.20428	1.26131
0.945568	1.13101	1.29416
1.04505	1.22588	1.275
0.898683	0.979649	1.22555	0.885466
1.09272	1.21044	1.14386	0.754812
1.0086	1.09004	1.13225	0.89819
ANOVA summary						Multiple Comparisons
F	30.91					Number of families	1
P value	<0.0001					Number of comparisons per family	3
P value summary	****					Alpha	0.05
Significant diff. among means (P < 0.05)?	Yes
R squared	0.7618					Dunnett's multiple comparisons test	Mean diff.	95.00% CI of diff.	Below threshold?	Summary	Adjusted P Value	A-?
						Wild-type vs. T916M	-0.1367	-0.2279 to -0.04546	Yes	**	0.0024	B	T916M
Brown-Forsythe test						Wild-type vs. N1036K	-0.2608	-0.3520 to -0.1696	Yes	****	<0.0001	C	N1036K
F (DFn, DFd)	0.5025 (3, 29)					Wild-type vs. R1279Q	0.09581	-0.006173 to 0.1978	No	ns	0.0693	D	R1279Q
P value	0.6835
P value summary	ns					Test details	Mean 1	Mean 2	Mean diff.	SE of diff.	n1	n2	q	DF
Are SDs significantly different (P < 0.05)?	No					Wild-type vs. T916M	1	1.137	-0.1367	0.0367	9	9	3.724	29
						Wild-type vs. N1036K	1	1.261	-0.2608	0.0367	9	9	7.106	29
Bartlett's test						Wild-type vs. R1279Q	1	0.9042	0.09581	0.04103	9	6	2.335	29
Bartlett's statistic (corrected)	1.95
P value	0.5828
P value summary	ns
Are SDs significantly different (P < 0.05)?	No
ANOVA table	SS	DF	MS	F (DFn, DFd)	P value
Treatment (between columns)	0.5621	3	0.1874	F (3, 29) = 30.91	P<0.0001
Residual (within columns)	0.1758	29	0.006061
Total	0.7378	32
Data summary
Number of treatments (columns)	4
Number of values (total)	33

## Sheet: Figure 3E
Figure 3E
Vector	Wild-type	T916M	N1036K	R1279Q
0.209705	0.991933	1.04283	0.830686	1.27096
0.21993	0.909185	0.884329	0.949452	1.09888
0.223319	1.09888	0.884329	1.01618	1.27096
0.238974	1.0555	1.03849	0.834356	0.92987
0.224934	0.906005	0.775979	0.853493	0.87018
0.251358	1.03849	0.720779	0.996805	0.989381
ANOVA summary						Brown-Forsythe ANOVA test			Multiple Comparisons
F	56.96					F* (DFn, DFd)	56.96 (4.000, 14.49)		Number of families	1
P value	<0.0001					P value	<0.0001		Number of comparisons per family	10
P value summary	****					P value summary	****		Alpha	0.05
Significant diff. among means (P < 0.05)?	Yes					Significant diff. among means (P < 0.05)?	Yes
R squared	0.9011								Dunnett's T3 multiple comparisons test	Mean Diff.	95.00% CI of diff.	Below threshold?	Summary	Adjusted P Value
						Welch's ANOVA test			Vector vs. Wild-type	-0.772	-0.9141 to -0.6299	Yes	****	<0.0001
Brown-Forsythe test						W (DFn, DFd)	243.6 (4.000, 10.39)		Vector vs. T916M	-0.6631	-0.8969 to -0.4293	Yes	***	0.0005
F (DFn, DFd)	4.682 (4, 25)					P value	<0.0001		Vector vs. N1036K	-0.6855	-0.8360 to -0.5349	Yes	****	<0.0001
P value	0.0059					P value summary	****		Vector vs. R1279Q	-0.8437	-1.147 to -0.5401	Yes	***	0.0005
P value summary	**					Significant diff. among means (P < 0.05)?	Yes		Wild-type vs. T916M	0.1089	-0.1212 to 0.3390	No	ns	0.6107
Are SDs significantly different (P < 0.05)?	Yes								Wild-type vs. N1036K	0.0865	-0.07734 to 0.2504	No	ns	0.5451
						Data summary			Wild-type vs. R1279Q	-0.07171	-0.3657 to 0.2223	No	ns	0.9718
Bartlett's test						Number of treatments (columns)	5		T916M vs. N1036K	-0.02237	-0.2564 to 0.2116	No	ns	>0.9999
Bartlett's statistic (corrected)	18.26					Number of values (total)	30		T916M vs. R1279Q	-0.1806	-0.4948 to 0.1336	No	ns	0.4304
P value	0.0011								N1036K vs. R1279Q	-0.1582	-0.4555 to 0.1391	No	ns	0.455
P value summary	**
Are SDs significantly different (P < 0.05)?	Yes								Test details	Mean 1	Mean 2	Mean Diff.	SE of diff.	n1
									Vector vs. Wild-type	0.228	1	-0.772	0.03296	6
ANOVA table	SS	DF	MS	F (DFn, DFd)	P value				Vector vs. T916M	0.228	0.8911	-0.6631	0.05422	6
Treatment (between columns)	2.76	4	0.69	F (4, 25) = 56.96	P<0.0001				Vector vs. N1036K	0.228	0.9135	-0.6855	0.03493	6
Residual (within columns)	0.3028	25	0.01211						Vector vs. R1279Q	0.228	1.072	-0.8437	0.07042	6
Total	3.063	29							Wild-type vs. T916M	1	0.8911	0.1089	0.06287	6
									Wild-type vs. N1036K	1	0.9135	0.0865	0.04725	6
Data summary									Wild-type vs. R1279Q	1	1.072	-0.07171	0.07727	6
Number of treatments (columns)	5								T916M vs. N1036K	0.8911	0.9135	-0.02237	0.06393	6
Number of values (total)	30								T916M vs. R1279Q	0.8911	1.072	-0.1806	0.08846	6
									N1036K vs. R1279Q	0.9135	1.072	-0.1582	0.07813	6
									Compact letter display
									R1279Q	A
									Wild-type	A
									N1036K	A
									T916M	A
									Vector	B

## Sheet: Figure 3F
Figure 3F
Wild-type	T916M	N1036K	R1279Q
0.976472	1.8934	2.62395	1.24078
0.93972	1.67957	2.65024	1.21096
1.08381	1.78462	2.87942	1.36902
1.12979	2.66839	2.61405	0.841917
0.874443	1.84438	2.49653	0.813813
0.995765	1.66448	2.90708	0.945997
ANOVA summary						Brown-Forsythe ANOVA test			Multiple Comparisons
F	66.59					F* (DFn, DFd)	66.59 (3.000, 11.23)		Number of families	1
P value	<0.0001					P value	<0.0001		Number of comparisons per family	3
P value summary	****					P value summary	****		Alpha	0.05
Significant diff. among means (P < 0.05)?	Yes					Significant diff. among means (P < 0.05)?	Yes
R squared	0.909								Dunnett's T3 multiple comparisons test	Mean diff.	95.00% CI of diff.	Below threshold?	Summary	Adjusted P Value	A-?
						Welch's ANOVA test			Wild-type vs. T916M	-0.9225	-1.428 to -0.4171	Yes	**	0.0031	B	T916M
Brown-Forsythe test						W (DFn, DFd)	151.5 (3.000, 10.12)		Wild-type vs. N1036K	-1.695	-1.922 to -1.469	Yes	****	<0.0001	C	N1036K
F (DFn, DFd)	0.9290 (3, 20)					P value	<0.0001		Wild-type vs. R1279Q	-0.07041	-0.3837 to 0.2428	No	ns	0.8669	D	R1279Q
P value	0.4449					P value summary	****
P value summary	ns					Significant diff. among means (P < 0.05)?	Yes		Test details	Mean 1	Mean 2	Mean diff.	SE of diff.	n1	n2	t	DF
Are SDs significantly different (P < 0.05)?	No								Wild-type vs. T916M	1	1.922	-0.9225	0.1583	6	6	5.827	5.617
						Data summary			Wild-type vs. N1036K	1	2.695	-1.695	0.07656	6	6	22.14	7.992
Bartlett's test						Number of treatments (columns)	4		Wild-type vs. R1279Q	1	1.07	-0.07041	0.1025	6	6	0.6868	6.574
Bartlett's statistic (corrected)	8.463					Number of values (total)	24
P value	0.0374
P value summary	*
Are SDs significantly different (P < 0.05)?	Yes
ANOVA table	SS	DF	MS	F (DFn, DFd)	P value
Treatment (between columns)	11.54	3	3.846	F (3, 20) = 66.59	P<0.0001
Residual (within columns)	1.155	20	0.05776
Total	12.69	23
Data summary
Number of treatments (columns)	4
Number of values (total)	24

[truncated: 6 more sheets: Figure 3G, Figure 3H, Figure 3I, Figure S2B, Figure S2D, Figure S3B]
