# Supplementary material for: Alzheimer’s disease-linked ACE variants increase ACE1 catalytic activity and production of angiotensin II
Source: J Biol Chem. 2026 Jan 20;302(3):111171. doi: 10.1016/j.jbc.2026.111171 (PMC12914408; doi:10.1016/j.jbc.2026.111171)
Supplement: Table S2 [file mmc3.xlsx]

## Sheet: Data table S2
AA	rsid	marker	chr	pos	effectallele	otherallele		Family-based analyses							Population-based case-control analyses
							NIMH families				NIA ADSP WGS families				NIA ADSP WGS all subjects				NIA ADSP WGS NHW subjects				NIA ADSP WGS AA subjects				NIA ADSP WGS HISP subjects				NIA ADSP WGS Asian subjects				NIA ADSP WES NHW subjects				NIA ADSP WES AA subjects				NIA ADSP WES HISP subjects				NIA ADSP WES all subjects
							EAF	z	p	n fam	eaf	z	p	n	eaf	z	p	n	eaf	z	p	n	eaf	z	p	n	eaf	z	p	n	eaf	z	p	n	eaf	z	p	n	eaf	z	p	n	eaf	z	p	n	eaf	z	p
R1279Q	rs4980	17:63497281:G:A	17	63497281	A	G	0.004	0.686	0.492717	4	0.004	0.913	0.361425	2	0.00370356	0.151776	0.879364	25651	0.00468555	-0.616034	0.537872	9604	0.00357058	1.04092	0.297914	4201	0.00231341	1.64159	0.100675	8213	0.0021628	0.0621648	0.950432	2543	NA	NA	NA	NA	NA	NA	NA	NA	NA	NA	NA	NA	NA	NA	NA
T916M	rs3730043	17:63491216:C:T	17	63491216	T	C	0.006	-0.845	0.398025	4	NA	NA	NA	NA	0.00409277	0.796024	0.426018	25655	0.00785885	0.355577	0.722157	9607	0.00178359	0.143002	0.886288	4205	0.00158286	0.272878	0.784947	8213	0.000984252	0.273414	0.784535	2540	0.0067761	0.236611	0.812959	10478	0.00311174	2.05515	0.0398641	3535	0.00208117	-0.10796	0.914028	1922	0.00544582	0.864965	0.387058
N1036K	rs142947404	17:63493631:C:A	17	63493631	A	C	0.001	-0.707	0.4795	1	NA	NA	NA	NA	0.000428683	-0.718028	0.47274	25660	0.000728484	-0.531287	0.59522	9609	NA	NA	NA	NA	0.000365275	-0.729025	0.465986	8213	NA	NA	NA	NA	0.00119161	1.72854	0.0838913	10490	NA	NA	NA	NA	0.00053135	-0.340053	0.733817	1882	0.000864091	1.91902	0.0549816
[truncated: 1 more columns]
